# Supplementary material for: The Effect of Mental Health First Aid Training on Pharmacist and Pharmacy Student Confidence and Knowledge: A Systematic Review and Meta-Analysis
Source: Brain Sci. 2025 Jul 29;15(8):816. doi: 10.3390/brainsci15080816 (PMC12384174; doi:10.3390/brainsci15080816)
Supplement: Supplementary file 1 [file brainsci-15-00816-s001.zip]

Archive with 1 entries (1 files):
- brainsci-3715926-supplementary.pdf
